# Supplementary material for: Yttrium Doping Effects on Ferroelectricity and Electric Properties of As-Deposited Hf1−xZrxO2 Thin Films via Atomic Layer Deposition
Source: Nanomaterials (Basel). 2023 Jul 27;13(15):2187. doi: 10.3390/nano13152187 (PMC10421259; doi:10.3390/nano13152187)
Supplement: Supplementary file 1 [file nanomaterials-13-02187-s001.zip]

Archive with 1 entries (1 files):
- nanomaterials-2494935-supplementary.pdf
